# Supplementary material for: Colorectal cancer patients-derived immunity-organoid platform unveils cancer-specific tissue markers associated with immunotherapy resistance
Source: Cell Death Dis. 2024 Dec 4;15(12):878. doi: 10.1038/s41419-024-07266-5 (PMC11618451; doi:10.1038/s41419-024-07266-5)
Supplement: Supplementary file 8 — Supplementary Table S2 [file 41419_2024_7266_MOESM8_ESM.xlsx]

## Sheet: Foglio1
Sample	Immunotherapy response	Histotype	Grade	Stage	Budding	PNI
CR1	Complete Response	Adenocarcinoma NOS	G3	pT3N2	Bd1	0
CR2	Complete Response	Adenocarcinoma NOS	G3	pT3N1a	BD1	0
CR3	Complete Response	Adenocarcinoma NOS	G3	pT4N1	Bd1	0
PR1	Partial Response	Adenocarcinoma NOS	G2	pT4N0	Bd3	0
PR2	Partial Response	Mucinous adenocarcinoma	G2	pT4N2	NV	0
PR3	Partial Response	Mucinous adenocarcinoma	G2	pT3N1b	BD0	0
PD1	Progression Disease	Adenocarcinoma NOS	G2	pT3N1	Bd2	0
PD2	Progression Disease	Adenocarcinoma NOS	G2	pT3N2	NV	NV
PD3	Progression Disease	Mucinous adenocarcinoma	G3	pT3N1b	bd0	1
